# Supplementary material for: 4,5,6,7,8,9-Hexahydro-2H-cyclo­octa[c]pyrazol-1-ium-3-olate
Source: Acta Crystallogr Sect E Struct Rep Online. 2010 Oct 31;66(Pt 11):o3019. doi: 10.1107/S1600536810043904 (PMC3009207; doi:10.1107/S1600536810043904)
Supplement: Supplementary file 2 [file e-66-o3019-Isup2.hkl]

# 
# h,k,l, Fc-squared, Fo-squared, sigma(Fo-squared) and status flag 
# 
data_I
_shelx_title ' mv35am in P2(1)/c (100K)' 
_shelx_refln_list_code          4 
_shelx_F_calc_maximum       82.23 
_exptl_crystal_F_000       360.00 
_reflns_d_resolution_high  0.8108 
 
loop_ 
 _symmetry_equiv_pos_as_xyz 
 'x, y, z' 
 '-x, y+1/2, -z+1/2' 
 '-x, -y, -z' 
 'x, -y-1/2, z-1/2' 
 
_cell_length_a    12.8078 
_cell_length_b     6.7758 
_cell_length_c    10.7096 
_cell_angle_alpha  90.000 
_cell_angle_beta  111.620 
_cell_angle_gamma  90.000 
 
_shelx_F_squared_multiplier     1.000 
 
loop_ 
 _refln_index_h 
 _refln_index_k 
 _refln_index_l 
 _refln_F_squared_calc 
 _refln_F_squared_meas 
 _refln_F_squared_sigma 
 _refln_observed_status 
   1   0   0     1982.20     1732.37     51.20 o 
   2   0   0        1.20       -0.56      0.28 o 
   3   0   0      142.41      160.42      2.53 o 
   4   0   0     3636.31     3507.58     42.12 o 
   5   0   0       13.35       22.56      1.06 o 
   6   0   0     1953.32     1852.73     23.24 o 
   7   0   0     1086.59     1056.88     14.04 o 
   8   0   0      217.85      221.94      4.06 o 
   9   0   0       12.05       15.25      1.49 o 
  10   0   0        3.91        6.07      1.83 o 
  11   0   0       11.80       12.00      1.83 o 
  12   0   0      456.98      481.60     10.68 o 
  13   0   0      131.93      150.10      8.13 o 
  14   0   0        6.97        8.48      2.74 o 
   1   1   0     1277.44     1223.64     18.23 o 
   2   1   0     3175.40     3060.82     26.62 o 
   3   1   0     5681.06     5317.57     43.30 o 
   4   1   0     1179.97     1104.50     10.46 o 
   5   1   0      188.37      170.91      2.26 o 
   6   1   0       50.24       49.04      1.05 o 
   7   1   0      262.30      255.69      3.26 o 
   8   1   0        0.21        0.26      0.33 o 
   9   1   0        6.43        5.60      0.79 o 
  10   1   0      528.83      521.61      8.05 o 
  11   1   0       27.83       27.50      1.84 o 
  12   1   0       16.18       11.59      1.54 o 
  13   1   0       31.55       27.49      2.22 o 
  14   1   0       37.87       48.77      6.73 o 
   0   2   0     1525.31     1534.98     19.06 o 
   1   2   0     1193.62     1113.71     11.17 o 
   2   2   0       13.63       18.56      0.60 o 
   3   2   0      214.78      217.80      3.03 o 
   4   2   0      161.87      160.27      2.00 o 
   5   2   0       46.57       46.77      0.98 o 
   6   2   0      106.81       98.06      1.66 o 
   7   2   0      321.34      314.33      4.11 o 
   8   2   0        0.04        0.04      0.37 o 
   9   2   0       17.62       20.05      1.22 o 
  10   2   0        2.88        2.88      0.70 o 
  11   2   0        1.34        0.27      0.90 o 
  12   2   0      320.91      341.65      9.95 o 
  13   2   0       56.43       63.97      4.02 o 
  14   2   0        5.63        5.76      3.10 o 
   1   3   0     1143.59     1189.30     10.84 o 
   2   3   0      358.30      375.65      5.45 o 
   3   3   0      193.82      201.12      2.71 o 
   4   3   0      104.47      110.10      2.09 o 
   5   3   0        0.65        0.33      0.28 o 
   6   3   0       80.83       82.06      1.51 o 
   7   3   0      413.85      410.50      4.97 o 
   8   3   0        8.72        9.95      0.90 o 
   9   3   0        1.25        2.11      0.81 o 
  10   3   0      439.40      430.01     17.13 o 
  11   3   0       32.46       25.57      4.01 o 
  12   3   0        1.38        3.13      1.79 o 
  13   3   0       71.21       83.85      6.79 o 
   0   4   0      113.68      106.02      2.89 o 
   1   4   0       37.37       39.99      1.01 o 
   2   4   0      368.38      419.64      5.35 o 
   3   4   0      118.76      104.24      1.95 o 
   4   4   0        2.38        0.86      0.37 o 
   5   4   0       32.87       39.43      1.32 o 
   6   4   0       85.62       81.41      2.26 o 
   7   4   0      361.63      360.19      5.62 o 
   8   4   0        0.01        0.26      0.54 o 
   9   4   0       30.12       31.87      2.53 o 
  10   4   0       15.72       20.10      2.22 o 
  11   4   0      101.13      107.93      5.31 o 
  12   4   0        8.60        8.22      2.01 o 
   1   5   0      245.63      246.27      4.37 o 
   2   5   0       32.32       29.98      1.49 o 
   3   5   0        5.88        5.09      0.80 o 
   4   5   0       45.51       43.01      1.79 o 
   5   5   0       80.60       77.79      2.37 o 
   6   5   0       25.73       20.34      1.44 o 
   7   5   0       37.42       34.62      1.90 o 
   8   5   0       29.66       26.84      1.97 o 
   9   5   0        2.86        1.39      1.33 o 
  10   5   0       29.47       32.08      3.23 o 
  11   5   0        0.13        1.59      1.48 o 
   0   6   0        1.16        0.17      1.08 o 
   1   6   0       48.50       54.55      2.43 o 
   2   6   0        2.05        1.20      0.67 o 
   3   6   0      138.27      126.51      3.17 o 
   4   6   0        0.38       -0.62      0.63 o 
   5   6   0      142.91      133.87      3.43 o 
   6   6   0       37.98       29.88      1.77 o 
   7   6   0       97.36      104.19      2.92 o 
   8   6   0       23.70       21.31      3.48 o 
   9   6   0        8.88       17.41      2.01 o 
  10   6   0       11.75       10.13      2.33 o 
   1   7   0        2.36        3.05      1.20 o 
   2   7   0        0.42       -0.54      0.80 o 
   3   7   0        3.55        4.46      1.05 o 
   4   7   0       27.24       30.48      2.15 o 
   5   7   0       22.83       23.03      1.78 o 
   6   7   0       48.28       59.32      4.15 o 
   7   7   0        0.00       -0.33      1.06 o 
   8   7   0       14.98       20.43      2.31 o 
   0   8   0       23.64       19.43      4.30 o 
   1   8   0       56.84       60.14      3.47 o 
   2   8   0        0.55        1.33      1.11 o 
   3   8   0        0.15        0.11      1.11 o 
   4   8   0       80.11       78.53      4.05 o 
 -14   1   1        4.29        3.54      1.69 o 
 -13   1   1       45.01       44.81      2.32 o 
 -12   1   1       78.27       73.21      2.45 o 
 -11   1   1      165.91      153.40      3.53 o 
 -10   1   1      114.21      110.27      3.00 o 
  -9   1   1       89.28       75.45      2.10 o 
  -8   1   1      144.83      144.65      2.53 o 
  -7   1   1       40.05       37.23      1.61 o 
  -6   1   1     1002.97     1039.26     10.12 o 
  -5   1   1       26.48       26.15      0.66 o 
  -4   1   1     6762.29     6485.85     50.66 o 
  -3   1   1      979.79      982.00      8.68 o 
  -2   1   1     6562.76     6083.69     55.12 o 
  -1   1   1     1982.62     1877.52     19.63 o 
   0   1   1     2641.30     2488.23     23.77 o 
   1   1   1     2336.61     2202.83     18.04 o 
   2   1   1     1051.38      958.12      8.69 o 
   3   1   1        5.92        3.61      0.33 o 
   4   1   1     1125.00     1115.96     10.54 o 
   5   1   1       54.67       62.72      1.26 o 
   6   1   1       21.14       20.07      0.81 o 
   7   1   1       37.29       41.94      1.14 o 
   8   1   1      851.08      868.37      9.52 o 
   9   1   1      212.40      211.02      3.83 o 
  10   1   1       21.69       23.13      1.56 o 
  11   1   1        2.00        1.13      0.84 o 
  12   1   1      102.78      122.07      4.26 o 
  13   1   1       42.04       43.97      3.66 o 
  14   1   1        3.96        1.36      1.68 o 
 -14   2   1      126.64      138.44      6.03 o 
 -13   2   1       29.32       26.80      2.94 o 
 -12   2   1       38.44       41.00      2.50 o 
 -11   2   1        6.93        8.10      1.15 o 
 -10   2   1        6.38        7.08      1.09 o 
  -9   2   1      100.71      102.73      2.32 o 
  -8   2   1        1.58        2.64      0.54 o 
  -7   2   1      113.81      101.58      1.61 o 
  -6   2   1     1162.76     1135.82     10.38 o 
  -5   2   1     1342.41     1358.38     12.68 o 
  -4   2   1      510.55      517.50      5.18 o 
  -3   2   1      122.85      135.57      1.95 o 
  -2   2   1     2438.01     2502.21     26.03 o 
  -1   2   1        1.68        2.81      0.31 o 
   0   2   1      111.11      115.77      1.53 o 
   1   2   1     2698.74     2584.89     25.12 o 
   2   2   1      113.63      121.27      1.65 o 
   3   2   1      185.11      172.64      2.00 o 
   4   2   1       74.76       88.69      1.34 o 
   5   2   1      594.82      563.53      5.70 o 
   6   2   1       80.56       81.56      1.56 o 
   7   2   1        6.12        6.46      0.57 o 
   8   2   1      550.45      532.07      7.29 o 
   9   2   1      207.32      205.65      3.91 o 
  10   2   1      527.08      536.97     16.52 o 
  11   2   1       21.53       25.74      2.61 o 
  12   2   1        0.83       -0.30      0.97 o 
  13   2   1       49.89       45.83      5.55 o 
 -14   3   1       19.20       22.22      4.23 o 
 -13   3   1        2.89        5.87      1.63 o 
 -12   3   1        0.18        0.62      1.34 o 
 -11   3   1       28.93       26.16      3.92 o 
 -10   3   1       19.67       18.35      1.86 o 
  -9   3   1      435.87      428.77      8.75 o 
  -8   3   1      101.39      100.37      2.41 o 
  -7   3   1       29.13       23.51      1.05 o 
  -6   3   1      170.17      159.67      2.53 o 
  -5   3   1      234.83      208.97      2.95 o 
  -4   3   1      409.94      435.00      4.85 o 
  -3   3   1      153.16      161.60      2.36 o 
  -2   3   1      162.21      155.95      2.15 o 
  -1   3   1       11.59       10.77      0.56 o 
   0   3   1        4.87        5.87      0.42 o 
   1   3   1        8.91       12.05      0.52 o 
   2   3   1      725.05      789.25      7.63 o 
   3   3   1       98.31      120.32      1.92 o 
   4   3   1       16.99       22.40      0.78 o 
   5   3   1       41.87       39.05      1.09 o 
   6   3   1       63.44       60.62      1.37 o 
   7   3   1      384.48      391.72      6.21 o 
   8   3   1       11.41       10.07      1.24 o 
   9   3   1      120.94      116.67      3.62 o 
  10   3   1      229.58      248.90     11.54 o 
  11   3   1        0.04       -0.80      1.47 o 
  12   3   1       12.18        8.10      4.69 o 
 -13   4   1        2.67        6.46      2.65 o 
 -12   4   1        8.58        7.40      1.90 o 
 -11   4   1       56.98       62.40      3.30 o 
 -10   4   1       14.40       16.45      2.25 o 
  -9   4   1       21.95       26.01      2.07 o 
  -8   4   1      165.16      158.10      3.25 o 
  -7   4   1       14.38       16.56      1.04 o 
  -6   4   1       20.10       16.56      0.94 o 
  -5   4   1       14.43       12.10      0.80 o 
  -4   4   1       69.19       62.40      1.49 o 
  -3   4   1      118.30      122.53      2.25 o 
  -2   4   1      928.91      981.59     10.93 o 
  -1   4   1      677.13      698.63      7.10 o 
   0   4   1        7.93       13.84      0.71 o 
   1   4   1        5.72        3.34      0.40 o 
   2   4   1        0.05        0.44      0.30 o 
   3   4   1       77.89       77.09      1.68 o 
   4   4   1        0.25        1.12      0.45 o 
   5   4   1      206.67      210.63      3.55 o 
   6   4   1       83.44       69.20      3.07 o 
   7   4   1       18.36       15.93      1.18 o 
   8   4   1      204.29      197.57      4.32 o 
   9   4   1        7.69        5.72      1.43 o 
  10   4   1        0.41        0.65      1.23 o 
  11   4   1        0.71       -0.92      0.98 o 
  12   4   1       44.36       39.86      3.92 o 
 -12   5   1       57.62       66.77      4.58 o 
 -11   5   1       51.02       51.37      4.13 o 
 -10   5   1        7.07        7.55      1.58 o 
  -9   5   1      234.11      213.24      5.86 o 
  -8   5   1      194.92      200.14      5.96 o 
  -7   5   1      142.29      128.41      3.21 o 
  -6   5   1        7.93        3.02      0.76 o 
  -5   5   1      962.24      932.05     12.85 o 
  -4   5   1       11.25       11.76      0.95 o 
  -3   5   1       13.27       20.06      1.46 o 
  -2   5   1      135.09      135.36      2.80 o 
  -1   5   1      439.05      472.85      6.28 o 
   0   5   1      103.17      109.63      3.28 o 
   1   5   1      103.07      106.35      2.43 o 
   2   5   1       96.12       91.35      2.29 o 
   3   5   1      335.70      338.83      5.36 o 
   4   5   1        9.80       10.84      1.02 o 
   5   5   1       86.48       77.89      2.24 o 
   6   5   1       56.90       62.46      2.07 o 
   7   5   1       21.29       21.19      1.45 o 
   8   5   1       70.09       76.09      3.04 o 
   9   5   1       32.16       40.62      4.14 o 
  10   5   1       32.70       35.22      3.52 o 
  11   5   1        6.80        5.80      2.01 o 
 -10   6   1       98.80      112.87      4.41 o 
  -9   6   1       59.10       60.65      3.18 o 
  -8   6   1       31.41       37.22      2.72 o 
  -7   6   1        7.57        7.79      1.26 o 
  -6   6   1        0.38        0.01      0.70 o 
  -5   6   1      238.74      245.77      4.91 o 
  -4   6   1      462.23      421.00      7.03 o 
  -3   6   1      227.07      218.79      4.42 o 
  -2   6   1      504.43      504.12      7.89 o 
  -1   6   1        5.86        7.36      1.09 o 
   0   6   1      108.72      101.10      3.03 o 
   1   6   1       16.11       16.56      1.46 o 
   2   6   1      684.34      641.86     11.89 o 
   3   6   1       50.96       51.99      1.99 o 
   4   6   1        5.50        5.21      0.87 o 
   5   6   1      143.77      148.44      3.46 o 
   6   6   1        3.13        4.63      0.98 o 
   7   6   1       19.52       22.78      1.78 o 
   8   6   1       78.30       94.52      3.97 o 
   9   6   1       23.06       30.06      3.33 o 
  -8   7   1       41.51       48.98      3.38 o 
  -7   7   1       22.65       20.63      2.05 o 
  -6   7   1       36.75       42.14      2.56 o 
  -5   7   1       57.93       53.49      2.70 o 
  -4   7   1       44.36       38.45      3.89 o 
  -3   7   1      122.22      120.13      3.96 o 
  -2   7   1       18.05       17.79      1.85 o 
  -1   7   1      314.08      300.29      8.06 o 
   0   7   1      532.88      525.61     10.63 o 
   1   7   1       57.18       50.81      2.95 o 
   2   7   1       21.20       19.57      1.93 o 
   3   7   1      245.75      237.59      7.38 o 
   4   7   1        6.61        6.48      1.32 o 
   5   7   1        0.12       -0.21      1.23 o 
   6   7   1        1.07        1.90      1.23 o 
   7   7   1       53.69       62.49      4.21 o 
  -4   8   1       30.62       30.21      4.14 o 
  -3   8   1      131.00      130.58      5.23 o 
  -2   8   1        2.11        2.52      1.25 o 
  -1   8   1        0.86       -0.12      1.07 o 
   0   8   1        2.52       -0.43      1.03 o 
   1   8   1       64.32       67.95      3.41 o 
   2   8   1        0.40        0.23      1.12 o 
   3   8   1       65.18       73.89      7.96 o 
 -15   0   2      175.38      221.27      7.78 o 
 -14   0   2        0.09        0.35      2.07 o 
 -13   0   2      389.37      363.68      9.97 o 
 -12   0   2       18.15       15.50      1.72 o 
 -11   0   2      107.11       90.73      4.44 o 
 -10   0   2        1.10        3.37      1.10 o 
  -9   0   2      292.29      291.36      7.42 o 
  -8   0   2      149.13      149.02      3.82 o 
  -7   0   2      164.48      154.41      3.74 o 
  -6   0   2      240.03      263.05      5.55 o 
  -5   0   2      934.12      892.74     13.51 o 
  -4   0   2     1253.37     1229.19     24.26 o 
  -3   0   2     1238.10     1250.88     20.27 o 
  -2   0   2      837.98      878.26     15.99 o 
  -1   0   2     5089.42     4866.95     58.30 o 
   0   0   2     1046.41     1028.08     16.71 o 
   1   0   2      479.23      412.99      7.37 o 
   2   0   2     1654.18     1693.68     23.67 o 
   3   0   2       92.24      106.39      2.10 o 
   4   0   2      146.53      155.82      2.91 o 
   5   0   2       43.42       40.92      1.42 o 
   6   0   2      991.73      976.23     13.26 o 
   7   0   2      176.81      189.74      3.50 o 
   8   0   2      278.87      291.64      5.24 o 
   9   0   2       93.36       86.03      2.90 o 
  10   0   2        1.31        1.59      1.70 o 
  11   0   2      219.68      220.28     10.08 o 
  12   0   2       12.97       16.00      3.31 o 
  13   0   2       52.15       55.93      6.09 o 
 -15   1   2        7.55        4.92      1.75 o 
 -14   1   2       11.65       11.84      1.33 o 
 -13   1   2        0.30        1.00      0.84 o 
 -12   1   2       40.33       42.31      2.32 o 
 -11   1   2       73.28       78.31      2.33 o 
 -10   1   2      160.09      152.96      3.27 o 
  -9   1   2       10.46       10.07      1.05 o 
  -8   1   2      240.53      233.07      3.70 o 
  -7   1   2      189.60      180.19      2.65 o 
  -6   1   2      158.70      169.91      2.59 o 
  -5   1   2     1204.60     1170.09     10.98 o 
  -4   1   2     1464.24     1386.39     11.47 o 
  -3   1   2     4423.50     4229.11     37.77 o 
  -2   1   2      445.62      410.84      4.34 o 
  -1   1   2     1979.58     2011.16     21.17 o 
   0   1   2        4.51        1.28      0.19 o 
   1   1   2      359.98      335.19      3.75 o 
   2   1   2      450.79      444.82      4.60 o 
   3   1   2      132.76      132.54      1.87 o 
   4   1   2        2.65        1.91      0.31 o 
   5   1   2       61.07       71.60      1.44 o 
   6   1   2        5.88        6.57      0.57 o 
   7   1   2      132.99      127.29      2.21 o 
   8   1   2       49.39       49.34      1.54 o 
   9   1   2        2.43        1.35      1.06 o 
  10   1   2        0.19        0.60      1.30 o 
  11   1   2        0.79        0.51      1.03 o 
  12   1   2       20.35       17.98      2.46 o 
  13   1   2       40.10       46.04      3.98 o 
 -14   2   2       40.08       44.59      3.82 o 
 -13   2   2       58.92       55.38      3.35 o 
 -12   2   2       74.33       74.91      3.16 o 
 -11   2   2        2.82        1.16      0.76 o 
 -10   2   2       27.64       30.35      1.72 o 
  -9   2   2      173.00      159.22      3.02 o 
  -8   2   2      582.36      583.30      8.97 o 
  -7   2   2      514.42      501.49      5.54 o 
  -6   2   2     1432.25     1420.18     14.93 o 
  -5   2   2        0.12       -0.26      0.22 o 
  -4   2   2      353.07      361.59      3.18 o 
  -3   2   2      291.53      305.20      3.11 o 
  -2   2   2      314.06      306.67      2.94 o 
  -1   2   2       69.01       70.87      1.39 o 
   0   2   2     2036.19     2074.66     19.19 o 
   1   2   2      103.27      107.88      1.67 o 
   2   2   2      118.47      130.44      1.98 o 
   3   2   2      651.82      723.56      7.53 o 
   4   2   2       73.68       62.62      1.22 o 
   5   2   2        4.81        4.17      0.53 o 
   6   2   2      377.07      384.16      4.84 o 
   7   2   2       72.01       68.19      2.24 o 
   8   2   2        8.67        9.61      1.14 o 
   9   2   2        4.75        5.17      1.06 o 
  10   2   2       77.71       71.01      3.24 o 
  11   2   2       26.72       30.95      3.88 o 
  12   2   2       94.87       89.79      6.74 o 
  13   2   2       11.00        6.65      2.92 o 
 -14   3   2        4.03        6.53      2.66 o 
 -13   3   2       14.70        8.91      2.75 o 
 -12   3   2        0.18       -0.11      1.47 o 
 -11   3   2      108.56      113.61      4.18 o 
 -10   3   2        1.85        1.64      0.66 o 
  -9   3   2       57.11       60.12      2.17 o 
  -8   3   2      440.70      434.25      5.69 o 
  -7   3   2       75.43       75.60      1.91 o 
  -6   3   2      224.37      240.06      3.31 o 
  -5   3   2      226.62      245.75      3.32 o 
  -4   3   2      633.02      689.66      7.34 o 
  -3   3   2       92.55      103.50      1.51 o 
  -2   3   2       59.21       53.61      1.73 o 
  -1   3   2      424.72      481.07      5.10 o 
   0   3   2        5.91        4.92      0.50 o 
   1   3   2      271.30      290.80      3.70 o 
   2   3   2        0.86        0.66      0.29 o 
   3   3   2       41.64       40.48      1.03 o 
   4   3   2      415.18      388.70      4.52 o 
   5   3   2        0.40        0.69      0.38 o 
   6   3   2        9.35       12.02      1.73 o 
   7   3   2        3.22        4.42      0.83 o 
   8   3   2       29.59       27.20      2.45 o 
   9   3   2      164.01      156.86      4.94 o 
  10   3   2        0.21       -0.75      1.08 o 
 -13   4   2       38.40       39.90      5.47 o 
 -12   4   2       36.41       44.08      3.67 o 
 -11   4   2       50.00       47.53      4.28 o 
 -10   4   2      162.11      166.75      4.80 o 
  -9   4   2      543.39      522.04      8.30 o 
  -8   4   2        7.17        6.88      0.82 o 
  -7   4   2      287.37      303.57      4.74 o 
  -6   4   2       83.51       76.84      1.77 o 
  -5   4   2      129.17      128.13      2.51 o 
  -4   4   2       18.16       19.50      1.12 o 
  -3   4   2      144.03      157.10      3.00 o 
  -2   4   2       40.77       33.70      1.01 o 
  -1   4   2      481.87      517.94      7.48 o 
   0   4   2       13.30       11.23      0.64 o 
   1   4   2        1.41        2.75      0.38 o 
   2   4   2        5.99        5.85      0.58 o 
   3   4   2      528.77      543.56      6.48 o 
   4   4   2      101.04       97.56      2.20 o 
   5   4   2       39.62       41.20      2.37 o 
   6   4   2       41.07       47.27      2.27 o 
   7   4   2      358.57      320.35      7.47 o 
   8   4   2      159.23      151.35      4.81 o 
   9   4   2      338.17      350.98      8.46 o 
  10   4   2       27.90       22.31      2.43 o 
  11   4   2        6.06        3.34      2.13 o 
 -12   5   2       23.84       27.74      3.24 o 
 -11   5   2        0.01        0.52      1.17 o 
 -10   5   2        5.25        5.34      1.83 o 
  -9   5   2        3.56        2.10      0.97 o 
  -8   5   2       42.61       39.00      2.18 o 
  -7   5   2      341.41      301.53      6.03 o 
  -6   5   2      247.36      230.37      4.20 o 
  -5   5   2        3.26        2.26      0.64 o 
  -4   5   2        0.02       -0.10      0.55 o 
  -3   5   2       28.21       26.17      1.49 o 
  -2   5   2      204.50      187.53      3.19 o 
  -1   5   2       16.95       14.22      1.03 o 
   0   5   2      234.62      221.10      3.42 o 
   1   5   2       84.03       91.19      2.28 o 
   2   5   2        9.52       10.92      0.98 o 
   3   5   2        0.07       -0.24      0.50 o 
   4   5   2      416.00      391.88      6.17 o 
   5   5   2       93.59       87.66      2.65 o 
   6   5   2       35.38       37.40      2.03 o 
   7   5   2       45.30       43.65      2.41 o 
   8   5   2       26.32       22.68      1.94 o 
   9   5   2        0.09        0.90      1.12 o 
  10   5   2      200.32      191.79     10.34 o 
 -10   6   2        0.63        1.65      1.06 o 
  -9   6   2        5.60        5.41      2.08 o 
  -8   6   2       60.66       64.66      3.08 o 
  -7   6   2      122.94      139.04      3.91 o 
  -6   6   2        6.94        4.48      1.04 o 
  -5   6   2        0.91        1.41      0.76 o 
  -4   6   2        0.86        0.57      0.73 o 
  -3   6   2       41.69       36.09      1.91 o 
  -2   6   2      216.90      225.21      5.29 o 
  -1   6   2      268.22      265.23      5.87 o 
   0   6   2       92.27       92.86      3.18 o 
   1   6   2        0.92        0.27      0.74 o 
   2   6   2       88.89       81.35      2.53 o 
   3   6   2       18.20       16.23      1.39 o 
   4   6   2       44.46       38.05      2.08 o 
   5   6   2       23.36       21.10      1.61 o 
   6   6   2       12.85       12.33      1.31 o 
   7   6   2       11.80       11.11      1.23 o 
   8   6   2       18.73       26.95      2.24 o 
   9   6   2       20.34       15.38      3.66 o 
  -8   7   2       18.66       20.47      2.28 o 
  -7   7   2       92.24       96.45      3.97 o 
  -6   7   2       51.05       46.64      3.84 o 
  -5   7   2       33.65       26.87      2.21 o 
  -4   7   2       82.04       85.20      3.81 o 
  -3   7   2        0.82        0.42      0.92 o 
  -2   7   2      268.29      252.18      6.09 o 
  -1   7   2       26.82       31.22      2.19 o 
   0   7   2      200.81      197.62      5.27 o 
   1   7   2       11.38       16.10      2.35 o 
   2   7   2       10.29        9.55      1.47 o 
   3   7   2       84.40       81.21      4.28 o 
   4   7   2      206.40      219.17      5.31 o 
   5   7   2      132.84      156.46      4.17 o 
   6   7   2      130.10      150.19      4.17 o 
  -4   8   2      107.92      123.79      6.05 o 
  -3   8   2       85.81       92.45      7.69 o 
  -2   8   2       29.38       25.18      2.73 o 
  -1   8   2       17.09        9.52      1.98 o 
   0   8   2       25.36       20.87      2.47 o 
   1   8   2       33.57       34.74      3.10 o 
   2   8   2        1.65        0.92      2.10 o 
 -15   1   3        6.43        8.36      1.49 o 
 -14   1   3        0.23        0.28      1.48 o 
 -13   1   3      128.26      127.49      4.20 o 
 -12   1   3       24.95       21.68      1.49 o 
 -11   1   3      118.67      116.08      3.08 o 
 -10   1   3       83.18       89.36      2.85 o 
  -9   1   3      325.51      328.66      5.69 o 
  -8   1   3      426.82      421.33      6.07 o 
  -7   1   3      141.62      134.99      2.25 o 
  -6   1   3        1.33        0.85      0.40 o 
  -5   1   3     2048.13     2074.18     17.86 o 
  -4   1   3      501.55      466.19      4.60 o 
  -3   1   3       20.24       25.45      0.92 o 
  -2   1   3      302.32      250.05      3.71 o 
  -1   1   3      131.53      167.50      1.85 o 
   0   1   3     4123.38     4291.59     38.48 o 
   1   1   3       71.70       67.19      1.28 o 
   2   1   3      147.96      163.31      2.18 o 
   3   1   3       18.08       18.56      0.77 o 
   4   1   3        0.75        5.01      0.47 o 
   5   1   3       15.70       16.78      0.93 o 
   6   1   3      342.35      327.30      4.22 o 
   7   1   3      464.56      481.28      6.44 o 
   8   1   3       35.43       36.40      1.75 o 
   9   1   3       43.02       40.77      5.54 o 
  10   1   3        6.71        9.39      1.83 o 
  11   1   3        5.23        5.54      1.56 o 
  12   1   3      213.80      206.09      7.35 o 
 -15   2   3        0.03        2.89      1.49 o 
 -14   2   3       76.27      102.58      6.00 o 
 -13   2   3        0.03        1.83      1.14 o 
 -12   2   3       76.99       70.14      2.97 o 
 -11   2   3       75.40       71.78      2.48 o 
 -10   2   3       68.64       64.11      2.50 o 
  -9   2   3      367.80      371.25      5.26 o 
  -8   2   3       23.34       18.22      0.92 o 
  -7   2   3     2381.01     2307.84     19.67 o 
  -6   2   3      361.52      348.41      3.95 o 
  -5   2   3      143.97      139.14      1.87 o 
  -4   2   3      332.26      371.59      3.96 o 
  -3   2   3      280.22      300.31      3.03 o 
  -2   2   3       44.78       52.82      0.89 o 
  -1   2   3      153.89      139.00      1.68 o 
   0   2   3       34.12       34.42      0.78 o 
   1   2   3      586.13      640.77      6.51 o 
   2   2   3      114.65      103.67      1.68 o 
   3   2   3      432.05      411.13      5.36 o 
   4   2   3      114.15      123.97      2.06 o 
   5   2   3      431.31      422.47      5.12 o 
   6   2   3       48.89       51.25      1.73 o 
   7   2   3      178.09      164.67      3.51 o 
   8   2   3       99.11       99.72      2.81 o 
   9   2   3       11.34       11.14      1.86 o 
  10   2   3      177.50      193.83      8.92 o 
  11   2   3        5.84        3.16      1.94 o 
  12   2   3        8.12        4.77      2.75 o 
 -14   3   3       17.97       21.49      4.03 o 
 -13   3   3      205.93      207.83      7.74 o 
 -12   3   3       43.81       51.01      3.53 o 
 -11   3   3      103.93       92.80      8.77 o 
 -10   3   3      589.77      573.83     12.33 o 
  -9   3   3      444.65      414.80      8.34 o 
  -8   3   3       71.06       75.26      1.86 o 
  -7   3   3       16.30       18.84      0.79 o 
  -6   3   3       11.11       11.36      0.57 o 
  -5   3   3      342.95      372.58      4.19 o 
  -4   3   3       98.49       80.61      1.40 o 
  -3   3   3        9.60        6.61      0.40 o 
  -2   3   3      795.61      820.62      7.30 o 
  -1   3   3      621.92      695.98      6.99 o 
   0   3   3        1.73        3.57      0.37 o 
   1   3   3      270.58      290.59      4.12 o 
   2   3   3       10.83       13.58      0.71 o 
   3   3   3      757.42      786.16      8.90 o 
   4   3   3       41.39       46.37      1.24 o 
   5   3   3       33.57       38.37      1.42 o 
   6   3   3       73.07       82.66      2.83 o 
   7   3   3      300.40      293.86      5.81 o 
   8   3   3       57.82       51.76      4.78 o 
   9   3   3      140.75      136.47      8.35 o 
 -13   4   3       12.73        9.00      2.66 o 
 -12   4   3       47.69       46.73      3.68 o 
 -11   4   3       71.82       68.35      3.73 o 
 -10   4   3      324.71      302.64      5.64 o 
  -9   4   3       25.64       26.10      2.07 o 
  -8   4   3       41.14       40.14      2.46 o 
  -7   4   3       34.69       40.19      1.63 o 
  -6   4   3      254.36      231.15      3.61 o 
  -5   4   3      173.52      181.93      3.05 o 
  -4   4   3      568.50      580.77      7.12 o 
  -3   4   3      173.95      199.00      2.68 o 
  -2   4   3      201.20      206.33      2.67 o 
  -1   4   3      509.69      493.11      5.32 o 
   0   4   3      178.58      165.04      2.46 o 
   1   4   3      250.48      273.91      3.64 o 
   2   4   3      408.33      391.94      5.76 o 
   3   4   3        5.39        4.97      0.71 o 
   4   4   3       11.17       10.26      1.88 o 
   5   4   3      171.35      150.45      7.35 o 
   6   4   3       62.72       47.86      2.74 o 
   7   4   3       12.24        8.07      1.36 o 
   8   4   3       44.52       54.58      3.24 o 
   9   4   3       13.67       16.11      2.52 o 
  10   4   3       14.16       22.84      4.24 o 
  11   4   3       38.80       37.25      5.38 o 
 -12   5   3       82.76       85.98     13.00 o 
 -11   5   3        0.29        0.65      1.12 o 
 -10   5   3        7.33        6.50      1.31 o 
  -9   5   3       21.94       26.72      2.69 o 
  -8   5   3        5.65        4.99      1.47 o 
  -7   5   3      174.81      149.83      3.97 o 
  -6   5   3      366.99      348.83      6.09 o 
  -5   5   3       59.21       62.02      2.11 o 
  -4   5   3       41.31       40.26      1.58 o 
  -3   5   3      676.40      706.54      9.16 o 
  -2   5   3        0.00       -0.47      0.40 o 
  -1   5   3       82.75       85.51      2.02 o 
   0   5   3      121.08      136.16      3.07 o 
   1   5   3        7.34        9.86      1.25 o 
   2   5   3      143.95      139.70      3.27 o 
   3   5   3      415.51      385.56      6.55 o 
   4   5   3       14.56       13.39      1.23 o 
   5   5   3        6.62        8.10      1.16 o 
   6   5   3        0.22        1.06      0.74 o 
   7   5   3      155.44      143.49      4.20 o 
   8   5   3        3.57        3.56      1.10 o 
   9   5   3        0.15       -0.81      1.76 o 
 -10   6   3        5.36        5.51      1.36 o 
  -9   6   3        3.22        2.10      1.17 o 
  -8   6   3        9.60        6.60      1.77 o 
  -7   6   3       32.72       29.43      2.37 o 
  -6   6   3       27.57       32.23      2.46 o 
  -5   6   3      117.94      118.74      4.32 o 
  -4   6   3       20.79       24.61      2.07 o 
  -3   6   3       68.25       63.75      2.49 o 
  -2   6   3       14.85       16.29      1.41 o 
  -1   6   3      108.44      108.65      5.24 o 
   0   6   3      160.45      151.93      4.21 o 
   1   6   3       76.05       78.13      2.93 o 
   2   6   3      360.12      358.26      6.00 o 
   3   6   3       10.09       13.26      1.21 o 
   4   6   3       63.20       64.62      2.30 o 
   5   6   3       47.34       44.63      2.38 o 
   6   6   3      243.81      254.77      6.96 o 
   7   6   3       16.08       17.90      2.50 o 
   8   6   3      123.76      131.30      4.98 o 
  -8   7   3       33.77       29.12      2.57 o 
  -7   7   3       19.38       21.37      2.23 o 
  -6   7   3       31.69       33.54      3.00 o 
  -5   7   3        4.38        3.20      1.30 o 
  -4   7   3        1.85        1.00      1.09 o 
  -3   7   3        8.11        5.30      1.36 o 
  -2   7   3       25.93       24.58      2.36 o 
  -1   7   3        7.18        9.98      1.69 o 
   0   7   3        0.38       -0.26      0.93 o 
   1   7   3       71.71       71.54      3.50 o 
   2   7   3        2.19        2.74      1.53 o 
   3   7   3      144.95      148.19      5.29 o 
   4   7   3       15.57       11.69      1.86 o 
   5   7   3       74.08       73.58      3.18 o 
  -3   8   3       23.52       31.39      3.40 o 
  -2   8   3        6.27        8.80      2.48 o 
  -1   8   3        2.44        1.46      1.56 o 
   0   8   3       88.30       93.65      4.41 o 
   1   8   3       33.36       29.35      4.82 o 
 -15   0   4        0.75        0.73      1.67 o 
 -14   0   4      140.20      157.58      5.88 o 
 -13   0   4       55.42       68.83      4.35 o 
 -12   0   4       22.22       23.45      2.28 o 
 -11   0   4      157.12      146.28      4.23 o 
 -10   0   4       21.39       28.75      2.28 o 
  -9   0   4     1684.92     1605.50     39.01 o 
  -8   0   4      145.84      154.04      6.37 o 
  -7   0   4      161.66      150.46      3.41 o 
  -6   0   4      321.53      309.44      5.65 o 
  -5   0   4      206.65      217.47      4.12 o 
  -4   0   4      320.65      324.47      4.94 o 
  -3   0   4     1136.09     1161.19     18.13 o 
  -2   0   4     4406.71     4646.03     55.46 o 
  -1   0   4      233.17      228.11      3.38 o 
   0   0   4      154.27      146.33      2.51 o 
   1   0   4      623.76      662.59     10.02 o 
   2   0   4     1398.83     1485.86     18.85 o 
   3   0   4     1514.54     1602.97     20.66 o 
   4   0   4     2766.13     2789.09     31.33 o 
   5   0   4      265.78      288.35      5.52 o 
   6   0   4        8.13        8.41      1.14 o 
   7   0   4       60.60       51.49      2.92 o 
   8   0   4      478.18      492.43     10.13 o 
   9   0   4      148.21      136.93      5.54 o 
  10   0   4      751.60      771.78     25.37 o 
  11   0   4      312.00      338.09     14.33 o 
  12   0   4       11.68       17.48      3.89 o 
 -15   1   4        0.00       -0.17      0.83 o 
 -14   1   4        1.82        0.34      1.36 o 
 -13   1   4       39.97       43.10      2.06 o 
 -12   1   4        1.06        0.30      0.63 o 
 -11   1   4       60.31       53.64      2.01 o 
 -10   1   4        0.88        0.85      0.52 o 
  -9   1   4       80.99       76.93      1.98 o 
  -8   1   4       46.31       48.21      1.27 o 
  -7   1   4       29.46       28.03      1.08 o 
  -6   1   4       44.62       44.51      0.98 o 
  -5   1   4      188.50      201.99      2.98 o 
  -4   1   4      263.80      295.75      5.82 o 
  -3   1   4      163.49      153.77      6.91 o 
  -2   1   4      240.82      242.12      4.17 o 
  -1   1   4        0.53        0.48      0.19 o 
   0   1   4      475.85      512.08      5.22 o 
   1   1   4     3179.87     3444.66     33.51 o 
   2   1   4       54.08       61.46      1.33 o 
   3   1   4        0.20        0.58      0.29 o 
   4   1   4       30.48       32.92      1.05 o 
   5   1   4      419.68      422.01      8.08 o 
   6   1   4       82.18       80.16      2.64 o 
   7   1   4      176.45      175.04      3.86 o 
   8   1   4      614.01      609.69     10.30 o 
   9   1   4       50.62       49.67      2.97 o 
  10   1   4       31.77       28.19      3.00 o 
  11   1   4       26.51       32.04      3.29 o 
  12   1   4       83.27      100.22      5.19 o 
 -15   2   4      269.69      299.25      7.94 o 
 -14   2   4        1.27        1.82      1.14 o 
 -13   2   4       19.67       19.27      1.92 o 
 -12   2   4        0.02        0.63      0.60 o 
 -11   2   4        3.08        3.59      0.94 o 
 -10   2   4        3.63        2.98      0.75 o 
  -9   2   4      874.49      898.11     16.50 o 
  -8   2   4      634.87      631.94      8.46 o 
  -7   2   4      680.74      696.54      6.31 o 
  -6   2   4       34.31       28.18      0.83 o 
  -5   2   4      116.13      131.06      1.96 o 
  -4   2   4      403.19      434.12      5.26 o 
  -3   2   4      734.40      841.71     12.59 o 
  -2   2   4      165.56      181.11      2.21 o 
  -1   2   4       24.29       26.69      0.75 o 
   0   2   4        0.00       -0.29      0.18 o 
   1   2   4       77.65       89.01      1.43 o 
   2   2   4        0.57        3.58      0.41 o 
   3   2   4       68.73       72.88      1.51 o 
   4   2   4       79.40       73.41      1.59 o 
   5   2   4       29.35       21.07      1.17 o 
   6   2   4        3.31        3.05      0.62 o 
   7   2   4       37.44       39.22      3.15 o 
   8   2   4      148.96      133.34      9.16 o 
   9   2   4        3.07        4.08      1.47 o 
  10   2   4       10.31       14.35      3.18 o 
 -14   3   4       36.88       48.54      4.03 o 
 -13   3   4        7.49        9.35      1.82 o 
 -12   3   4      305.95      289.04     12.33 o 
 -11   3   4      327.95      332.30      9.75 o 
 -10   3   4      304.79      305.83      9.46 o 
  -9   3   4      169.80      161.56      3.92 o 
  -8   3   4      389.66      377.54      4.85 o 
  -7   3   4      310.32      341.76      4.17 o 
  -6   3   4      472.62      487.99      5.06 o 
  -5   3   4      469.23      478.19      5.11 o 
  -4   3   4      353.79      376.78      3.90 o 
  -3   3   4      643.56      638.73      6.15 o 
  -2   3   4      568.32      552.05      6.67 o 
  -1   3   4       87.02       99.03      1.61 o 
   0   3   4       60.67       71.45      1.45 o 
   1   3   4     1102.53     1140.33     11.08 o 
   2   3   4       15.02       18.69      0.97 o 
   3   3   4       19.36       15.68      0.85 o 
   4   3   4       58.87       54.58      1.60 o 
   5   3   4      226.73      207.53      3.77 o 
   6   3   4       10.97       12.24      2.06 o 
   7   3   4       22.91       18.27      1.80 o 
   8   3   4       62.65       60.40      3.74 o 
   9   3   4        0.00       -2.35      1.18 o 
 -13   4   4      112.70      105.46      5.02 o 
 -12   4   4        1.68        0.82      1.12 o 
 -11   4   4        0.86        0.95      1.11 o 
 -10   4   4      338.35      329.24      9.00 o 
  -9   4   4      537.24      514.38     10.27 o 
  -8   4   4        0.82        0.73      0.63 o 
  -7   4   4       50.54       42.29      1.39 o 
  -6   4   4       60.02       55.36      1.61 o 
  -5   4   4       18.29       17.21      1.13 o 
  -4   4   4       86.99       86.33      1.48 o 
  -3   4   4        0.00        0.12      0.28 o 
  -2   4   4      678.27      774.73      7.21 o 
  -1   4   4      143.72      149.86      2.38 o 
   0   4   4       59.73       51.50      1.38 o 
   1   4   4        1.60        1.72      0.45 o 
   2   4   4       60.02       62.39      2.03 o 
   3   4   4      302.33      302.42      5.87 o 
   4   4   4        8.76        5.65      0.83 o 
   5   4   4       78.65       75.17      2.83 o 
   6   4   4       73.58       71.94      3.81 o 
   7   4   4       11.90        5.06      1.60 o 
   8   4   4       84.18       73.89      4.51 o 
   9   4   4        3.76        6.36      1.85 o 
  10   4   4       23.02       23.15      4.46 o 
 -12   5   4       59.72       51.12      5.70 o 
 -11   5   4        1.44        3.58      2.18 o 
 -10   5   4        8.36        8.67      2.05 o 
  -9   5   4       19.71       19.00      2.37 o 
  -8   5   4       55.10       55.35      3.35 o 
  -7   5   4       13.24       10.88      1.13 o 
  -6   5   4        0.10        0.60      0.67 o 
  -5   5   4      149.86      133.43      3.48 o 
  -4   5   4        8.42        7.26      0.85 o 
  -3   5   4       10.05        9.20      0.85 o 
  -2   5   4      474.69      458.37      6.18 o 
  -1   5   4      190.49      183.61      2.97 o 
   0   5   4       60.65       64.79      1.74 o 
   1   5   4       87.06       89.73      3.26 o 
   2   5   4       13.02       10.55      2.07 o 
   3   5   4      343.74      328.84      6.12 o 
   4   5   4       25.73       33.39      2.92 o 
   5   5   4       19.96       24.95      3.62 o 
   6   5   4       80.12       71.64      4.08 o 
   7   5   4      123.91      119.36      5.50 o 
   8   5   4        5.49       12.74      2.27 o 
   9   5   4       10.95       11.46      2.50 o 
 -10   6   4        5.01        3.60      1.90 o 
  -9   6   4       50.28       42.36      3.61 o 
  -8   6   4       45.84       43.18      3.58 o 
  -7   6   4       15.56        9.33      1.50 o 
  -6   6   4        0.12        0.23      0.91 o 
  -5   6   4       26.68       26.44      3.24 o 
  -4   6   4        0.36        1.27      0.88 o 
  -3   6   4       11.79       11.15      1.77 o 
  -2   6   4      102.48      101.31      4.90 o 
  -1   6   4       13.73       14.08      2.23 o 
   0   6   4       42.00       39.89      3.50 o 
   1   6   4       25.33       24.17      1.79 o 
   2   6   4      121.50      121.81      3.64 o 
   3   6   4      201.92      199.05      5.01 o 
   4   6   4        0.05        0.00      0.88 o 
   5   6   4       17.70       20.78      2.17 o 
   6   6   4        0.03        2.36      1.15 o 
   7   6   4        6.40       10.01      3.07 o 
  -8   7   4       19.18       22.06      2.88 o 
  -7   7   4       18.89       18.20      2.64 o 
  -6   7   4        8.37       12.71      1.76 o 
  -5   7   4       45.17       49.36      5.15 o 
  -4   7   4       86.14       95.69      5.13 o 
  -3   7   4        1.89        2.67      1.48 o 
  -2   7   4        0.87        1.20      1.30 o 
  -1   7   4       18.30       18.89      2.13 o 
   0   7   4       10.56       10.35      1.71 o 
   1   7   4       36.69       39.83      3.04 o 
   2   7   4        7.64       10.35      1.65 o 
   3   7   4       64.40       70.58      3.79 o 
   4   7   4        8.35        3.21      2.32 o 
 -15   1   5       33.49       49.61      2.58 o 
 -14   1   5        0.07       -0.04      1.76 o 
 -13   1   5      103.71      117.17      3.32 o 
 -12   1   5       99.09       87.40      4.89 o 
 -11   1   5      241.41      230.48      4.88 o 
 -10   1   5       79.62       74.18      2.21 o 
  -9   1   5       45.87       44.77      1.61 o 
  -8   1   5       27.29       31.49      1.61 o 
  -7   1   5      301.61      311.00      4.16 o 
  -6   1   5      862.28      861.24     10.04 o 
  -5   1   5      234.22      256.28      3.19 o 
  -4   1   5        6.51        7.88      0.84 o 
  -3   1   5       24.09       18.35      1.07 o 
  -2   1   5       79.81      101.02      1.40 o 
  -1   1   5       89.41      101.76      1.64 o 
   0   1   5     1130.00     1234.31     11.80 o 
   1   1   5       41.86       43.67      1.09 o 
   2   1   5      295.54      292.18      3.91 o 
   3   1   5       83.63       85.57      1.82 o 
   4   1   5       88.06       98.37      2.20 o 
   5   1   5       69.86       62.89      2.10 o 
   6   1   5     1015.95      973.28     17.09 o 
   7   1   5       12.87       10.66      1.76 o 
   8   1   5       39.88       35.42      2.06 o 
   9   1   5       73.06       73.63      3.00 o 
  10   1   5      118.26      119.76      6.70 o 
  11   1   5       16.81       12.12      3.58 o 
 -15   2   5       37.89       35.68      2.72 o 
 -14   2   5        2.07        3.71      1.95 o 
 -13   2   5        0.00        0.85      0.90 o 
 -12   2   5      116.79      112.93      4.35 o 
 -11   2   5      195.71      198.79      5.91 o 
 -10   2   5       51.00       51.45      3.26 o 
  -9   2   5       16.58       17.62      0.97 o 
  -8   2   5      182.25      170.56      2.47 o 
  -7   2   5        6.28        4.86      0.38 o 
  -6   2   5      105.29       95.14      1.60 o 
  -5   2   5       22.15       18.23      0.78 o 
  -4   2   5      841.44      873.20     14.97 o 
  -3   2   5      237.44      256.18      4.84 o 
  -2   2   5       93.79      109.17      1.67 o 
  -1   2   5     1364.89     1394.49     13.17 o 
   0   2   5      443.33      486.11      5.21 o 
   1   2   5      417.31      486.99      5.06 o 
   2   2   5      165.03      173.83      2.78 o 
   3   2   5        5.46        2.89      0.47 o 
   4   2   5       33.24       29.62      1.87 o 
   5   2   5      270.98      258.21      4.89 o 
   6   2   5      206.78      204.59      4.70 o 
   7   2   5       69.01       66.43      3.01 o 
   8   2   5      119.19      122.69      5.19 o 
   9   2   5        6.54       10.50      2.05 o 
  10   2   5        2.97        1.68      2.17 o 
 -14   3   5      338.55      361.53     15.36 o 
 -13   3   5       49.48       46.59      5.27 o 
 -12   3   5        1.90        0.29      1.44 o 
 -11   3   5       76.29       75.15      6.28 o 
 -10   3   5      586.68      565.11      9.08 o 
  -9   3   5      238.57      221.02      4.08 o 
  -8   3   5       49.36       41.56      1.78 o 
  -7   3   5       19.48       17.65      0.89 o 
  -6   3   5        3.79        4.40      0.61 o 
  -5   3   5      113.72      127.80      2.06 o 
  -4   3   5      134.02      145.30      2.64 o 
  -3   3   5      272.19      293.00      4.13 o 
  -2   3   5      156.90      190.88      2.62 o 
  -1   3   5      275.21      306.22      3.85 o 
   0   3   5      394.03      382.74      4.70 o 
   1   3   5       11.38       12.76      0.80 o 
   2   3   5        0.86        0.60      0.30 o 
   3   3   5       49.67       57.48      2.09 o 
   4   3   5      140.66      123.75      3.24 o 
   5   3   5       32.90       37.61      2.12 o 
   6   3   5      151.04      152.47      4.58 o 
   7   3   5        3.23        3.23      1.10 o 
   8   3   5       58.64       58.54      4.46 o 
   9   3   5       85.44       79.48      6.73 o 
 -13   4   5      457.46      485.80     13.16 o 
 -12   4   5       42.01       43.82      7.30 o 
 -11   4   5        0.24       -0.71      0.91 o 
 -10   4   5        6.49        4.24      1.04 o 
  -9   4   5        0.42        0.36      0.53 o 
  -8   4   5       50.08       44.33      1.87 o 
  -7   4   5      513.21      504.00      6.51 o 
  -6   4   5       20.77       23.66      1.10 o 
  -5   4   5       13.02       10.28      0.79 o 
  -4   4   5      119.14      112.48      1.96 o 
  -3   4   5       15.94       14.24      0.78 o 
  -2   4   5       36.14       34.64      1.35 o 
  -1   4   5      213.33      227.70      4.43 o 
   0   4   5        1.66        1.17      0.61 o 
   1   4   5       49.41       49.05      2.52 o 
   2   4   5      145.69      141.39      4.41 o 
   3   4   5      272.88      273.78      7.32 o 
   4   4   5        3.85        2.43      1.34 o 
   5   4   5        0.58        2.91      1.20 o 
   6   4   5       58.52       51.76      3.95 o 
   7   4   5      187.83      185.35      9.18 o 
   8   4   5       42.88       38.49      3.74 o 
   9   4   5       13.52       16.27      2.68 o 
 -12   5   5       11.12        5.56      2.47 o 
 -11   5   5       26.82       23.65      3.90 o 
 -10   5   5        7.45        2.10      1.88 o 
  -9   5   5        8.81       16.08      2.65 o 
  -8   5   5      152.32      149.87      3.27 o 
  -7   5   5        8.55        9.06      1.09 o 
  -6   5   5       31.67       37.49      1.49 o 
  -5   5   5       49.45       58.79      1.78 o 
  -4   5   5       60.74       62.94      2.00 o 
  -3   5   5       30.79       31.31      1.64 o 
  -2   5   5       22.88       20.93      1.21 o 
  -1   5   5      703.94      689.83     10.62 o 
   0   5   5       36.57       40.04      2.27 o 
   1   5   5       58.16       54.58      4.16 o 
   2   5   5      198.82      175.96      8.29 o 
   3   5   5      404.33      372.05     15.07 o 
   4   5   5        1.74        0.70      1.07 o 
   5   5   5       19.37       14.99      2.23 o 
   6   5   5       99.41      108.57      5.22 o 
   7   5   5       34.42       39.17      3.79 o 
   8   5   5       52.94       57.92      4.78 o 
 -10   6   5       42.01       40.25      5.00 o 
  -9   6   5       62.96       60.06      6.10 o 
  -8   6   5       27.17       28.09      2.97 o 
  -7   6   5      131.27      124.23      5.26 o 
  -6   6   5       94.73      114.22      4.05 o 
  -5   6   5       33.25       33.53      2.45 o 
  -4   6   5      206.95      201.10      5.56 o 
  -3   6   5        6.34        4.51      1.18 o 
  -2   6   5        1.32        1.49      1.13 o 
  -1   6   5      169.37      164.17      6.60 o 
   0   6   5      504.83      462.20     13.19 o 
   1   6   5      284.20      280.82      8.57 o 
   2   6   5        6.11        6.39      1.52 o 
   3   6   5       14.38       14.85      1.94 o 
   4   6   5       35.81       29.97      3.05 o 
   5   6   5      213.55      209.08      6.61 o 
   6   6   5       25.42       31.29      3.28 o 
  -7   7   5       15.42       12.88      2.42 o 
  -6   7   5       30.07       34.84      2.72 o 
  -5   7   5        7.87        7.66      2.59 o 
  -4   7   5        4.16        2.61      2.47 o 
  -3   7   5       17.40       16.86      3.19 o 
  -2   7   5      180.20      171.48      7.26 o 
  -1   7   5        9.54       13.70      2.51 o 
   0   7   5      105.05      111.16      5.79 o 
   1   7   5       52.32       47.39      3.37 o 
   2   7   5        8.34        7.62      1.82 o 
   3   7   5       56.54       54.91      4.67 o 
 -15   0   6      178.79      210.56     11.66 o 
 -14   0   6        6.60        4.16      1.28 o 
 -13   0   6        5.27        6.72      1.43 o 
 -12   0   6       39.09       28.49      3.63 o 
 -11   0   6        7.64        5.97      1.86 o 
 -10   0   6      104.69      103.85      8.93 o 
  -9   0   6       85.85       81.20      3.13 o 
  -8   0   6      111.37      109.48      3.00 o 
  -7   0   6       69.43       54.28      1.57 o 
  -6   0   6      268.97      293.86      4.85 o 
  -5   0   6      584.21      583.06      9.76 o 
  -4   0   6      102.57      105.58      2.42 o 
  -3   0   6      168.40      204.59      3.71 o 
  -2   0   6      268.11      298.78      5.15 o 
  -1   0   6       18.63       17.30      0.95 o 
   0   0   6      486.24      519.80     10.83 o 
   1   0   6      590.19      626.44     10.13 o 
   2   0   6      303.26      305.40      6.87 o 
   3   0   6      469.07      495.18      9.89 o 
   4   0   6       21.55       23.04      2.32 o 
   5   0   6      215.79      192.73      8.32 o 
   6   0   6      286.06      269.00      8.20 o 
   7   0   6      838.68      846.11     19.35 o 
   8   0   6        0.01        0.62      1.13 o 
   9   0   6       63.82       55.23      6.18 o 
  10   0   6       77.91       78.41      6.59 o 
 -15   1   6       47.15       61.04      6.64 o 
 -14   1   6       11.19        9.99      1.45 o 
 -13   1   6       54.27       55.32      3.97 o 
 -12   1   6        4.87        5.66      1.04 o 
 -11   1   6       63.53       59.51      2.44 o 
 -10   1   6      127.60      116.62      2.62 o 
  -9   1   6       79.03       79.26      2.21 o 
  -8   1   6      162.58      163.57      2.35 o 
  -7   1   6       64.24       55.88      1.34 o 
  -6   1   6        0.69        0.27      0.20 o 
  -5   1   6        0.57        1.94      0.27 o 
  -4   1   6       55.84       66.92      1.69 o 
  -3   1   6       67.74       71.96      1.12 o 
  -2   1   6       13.73       12.97      0.52 o 
  -1   1   6      217.34      232.49      3.04 o 
   0   1   6      945.38     1020.58     10.08 o 
   1   1   6      143.13      155.24      2.52 o 
   2   1   6        5.77        6.63      0.63 o 
   3   1   6       19.97       23.05      1.43 o 
   4   1   6        0.77        0.77      0.59 o 
   5   1   6       12.67       11.93      1.28 o 
   6   1   6      222.03      218.40      5.84 o 
   7   1   6      151.77      151.03      4.22 o 
   8   1   6      113.70      114.59      4.43 o 
   9   1   6        7.04        9.76      1.48 o 
  10   1   6       95.54      100.99      7.93 o 
 -15   2   6        3.60        2.67      1.96 o 
 -14   2   6        0.27       -0.20      1.08 o 
 -13   2   6        8.84        8.36      1.64 o 
 -12   2   6       25.68       32.79      2.75 o 
 -11   2   6       38.68       36.42      1.63 o 
 -10   2   6       37.31       30.17      1.34 o 
  -9   2   6       16.59       15.78      1.00 o 
  -8   2   6       89.15       87.46      1.75 o 
  -7   2   6        4.61        6.20      0.41 o 
  -6   2   6        8.06        9.47      0.55 o 
  -5   2   6      694.23      740.18     13.13 o 
  -4   2   6      154.47      139.63      3.28 o 
  -3   2   6      225.28      221.44      3.65 o 
  -2   2   6      509.34      550.67      6.93 o 
  -1   2   6      289.51      314.61      3.66 o 
   0   2   6       45.31       49.73      1.14 o 
   1   2   6       99.33       89.29      1.84 o 
   2   2   6      847.69      863.91     12.17 o 
   3   2   6      249.57      246.52      5.10 o 
   4   2   6      221.26      199.22      5.12 o 
   5   2   6       34.06       32.37      2.05 o 
   6   2   6       69.18       57.96      2.82 o 
   7   2   6      140.56      140.12      4.69 o 
   8   2   6       40.31       44.64      3.77 o 
   9   2   6        3.05        4.81      2.12 o 
 -14   3   6       12.17       12.39      2.86 o 
 -13   3   6        0.65       -0.82      1.06 o 
 -12   3   6      234.75      238.34      8.23 o 
 -11   3   6        0.95        1.30      0.73 o 
 -10   3   6      110.99      106.81      2.95 o 
  -9   3   6        9.07        6.79      0.77 o 
  -8   3   6       39.64       36.25      1.34 o 
  -7   3   6       11.01        9.25      0.70 o 
  -6   3   6        0.16        0.07      0.33 o 
  -5   3   6       10.81        8.70      0.84 o 
  -4   3   6        0.88        1.28      0.32 o 
  -3   3   6       16.40       18.64      0.80 o 
  -2   3   6       81.72       94.03      2.46 o 
  -1   3   6       48.45       54.40      1.41 o 
   0   3   6        0.03        0.21      0.38 o 
   1   3   6      250.86      253.95      4.91 o 
   2   3   6      231.82      236.25      4.85 o 
   3   3   6        7.79        7.59      1.02 o 
   4   3   6      140.86      129.08      3.54 o 
   5   3   6      111.00      120.68      4.60 o 
   6   3   6        0.64        0.45      0.84 o 
   7   3   6       32.99       38.39      2.80 o 
   8   3   6       19.93       27.77      3.28 o 
   9   3   6        1.78        1.37      2.37 o 
 -13   4   6       50.37       53.78      4.15 o 
 -12   4   6        0.06       -0.41      0.95 o 
 -11   4   6       27.15       24.16      2.24 o 
 -10   4   6       77.71       67.02      2.39 o 
  -9   4   6        3.59        2.34      0.71 o 
  -8   4   6       39.89       40.83      1.88 o 
  -7   4   6        5.19        4.58      0.67 o 
  -6   4   6      263.07      257.94      4.99 o 
  -5   4   6      557.10      536.89      7.70 o 
  -4   4   6       16.80       18.42      0.98 o 
  -3   4   6        5.34        5.42      1.04 o 
  -2   4   6      441.17      440.94      8.39 o 
  -1   4   6      278.46      280.44      6.10 o 
   0   4   6      286.31      280.01      6.23 o 
   1   4   6      217.27      219.66      6.85 o 
   2   4   6        0.08        0.35      0.72 o 
   3   4   6        4.65        4.93      0.90 o 
   4   4   6       76.45       78.31      3.13 o 
   5   4   6       16.69       11.12      2.47 o 
   6   4   6        4.72        5.65      1.65 o 
   7   4   6       29.79       29.29      3.28 o 
   8   4   6        1.65       -0.34      1.33 o 
 -12   5   6        4.96        1.61      2.02 o 
 -11   5   6       95.73       96.19      8.09 o 
 -10   5   6        7.03        6.77      1.31 o 
  -9   5   6      129.88      124.47      3.55 o 
  -8   5   6       27.00       21.43      1.49 o 
  -7   5   6        4.63        4.15      0.73 o 
  -6   5   6       71.55       72.20      2.49 o 
  -5   5   6      168.83      171.73      4.03 o 
  -4   5   6      296.86      297.43      5.81 o 
  -3   5   6      176.32      174.49      4.29 o 
  -2   5   6       79.82       71.13      2.14 o 
  -1   5   6        2.71        2.96      0.77 o 
   0   5   6       32.22       29.17      3.09 o 
   1   5   6      157.05      170.42      8.29 o 
   2   5   6       16.26       15.04      2.95 o 
   3   5   6        6.57        3.34      1.39 o 
   4   5   6       24.66       29.74      3.02 o 
   5   5   6       25.48       28.53      3.10 o 
   6   5   6       14.00       12.59      2.32 o 
   7   5   6        3.47        3.89      1.84 o 
 -10   6   6       15.19       20.90      3.79 o 
  -9   6   6       53.84       48.05      2.86 o 
  -8   6   6        0.03       -0.04      0.81 o 
  -7   6   6        0.01        0.87      0.86 o 
  -6   6   6       78.11       63.32      2.48 o 
  -5   6   6        3.40        2.60      1.45 o 
  -4   6   6        0.62        1.45      0.67 o 
  -3   6   6      225.34      226.41      5.78 o 
  -2   6   6        0.14        0.66      1.94 o 
  -1   6   6      172.18      167.62      9.81 o 
   0   6   6       51.96       51.88      6.01 o 
   1   6   6       23.97       24.01      2.73 o 
   2   6   6      110.45      115.04      5.28 o 
   3   6   6       24.23       30.37      2.56 o 
   4   6   6       81.97       78.49      3.74 o 
   5   6   6        0.92        1.51      1.13 o 
  -7   7   6        1.85       -0.22      2.54 o 
  -6   7   6      187.37      198.28      6.03 o 
  -5   7   6      109.53      119.57      5.89 o 
  -4   7   6      181.24      196.49      7.84 o 
  -3   7   6       39.28       44.70      5.26 o 
  -2   7   6        3.43        3.42      2.89 o 
  -1   7   6       35.30       41.11      5.97 o 
   0   7   6        3.61        2.33      2.34 o 
   1   7   6        1.56        1.56      2.59 o 
 -15   1   7       29.36       32.30      2.91 o 
 -14   1   7        0.85        2.55      1.00 o 
 -13   1   7       52.52       48.26      2.53 o 
 -12   1   7       24.08       24.23      3.05 o 
 -11   1   7       79.10       79.11      2.46 o 
 -10   1   7       61.47       61.65      2.03 o 
  -9   1   7      734.22      705.89      9.61 o 
  -8   1   7        2.03        3.30      0.41 o 
  -7   1   7      403.32      426.07      5.39 o 
  -6   1   7      114.40      112.48      2.21 o 
  -5   1   7      134.85      142.37      2.38 o 
  -4   1   7       33.52       34.18      0.87 o 
  -3   1   7      895.07      912.24      8.80 o 
  -2   1   7       20.59       25.27      0.78 o 
  -1   1   7        1.57        2.43      0.37 o 
   0   1   7       97.43       98.67      1.93 o 
   1   1   7      228.41      241.06      4.37 o 
   2   1   7      352.68      321.45      7.85 o 
   3   1   7      289.99      296.93      5.91 o 
   4   1   7       92.58       87.29      2.56 o 
   5   1   7      398.54      379.65      7.36 o 
   6   1   7        1.78        0.62      0.81 o 
   7   1   7       14.01       12.14      1.54 o 
   8   1   7        4.25        5.80      1.43 o 
   9   1   7       87.61       97.66      4.40 o 
 -15   2   7       15.12       25.70      2.87 o 
 -14   2   7       24.31       29.75      3.02 o 
 -13   2   7       60.05       56.73      3.39 o 
 -12   2   7       26.05       22.79      1.77 o 
 -11   2   7       76.35       70.98      2.25 o 
 -10   2   7       54.15       57.34      1.72 o 
  -9   2   7      382.63      370.77      5.16 o 
  -8   2   7       83.30       91.40      1.98 o 
  -7   2   7       47.24       45.36      1.33 o 
  -6   2   7      105.71      112.01      5.49 o 
  -5   2   7       30.80       31.83      1.79 o 
  -4   2   7      142.02      136.32      3.40 o 
  -3   2   7      203.29      211.20      3.20 o 
  -2   2   7        8.67        5.69      0.46 o 
  -1   2   7       15.42       16.35      0.96 o 
   0   2   7        2.24        1.15      0.42 o 
   1   2   7       67.21       69.92      2.31 o 
   2   2   7        9.85       10.09      1.37 o 
   3   2   7      163.21      139.56      3.70 o 
   4   2   7      327.99      314.95      6.87 o 
   5   2   7       13.49        8.81      1.23 o 
   6   2   7        5.12        4.59      1.30 o 
   7   2   7       23.63       22.69      2.80 o 
   8   2   7      223.51      239.77     17.99 o 
 -14   3   7       44.99       39.80      5.19 o 
 -13   3   7        0.12        1.80      1.63 o 
 -12   3   7       12.02       13.35      1.86 o 
 -11   3   7        6.64        8.02      1.15 o 
 -10   3   7       19.02       19.39      1.33 o 
  -9   3   7      177.42      161.10      3.93 o 
  -8   3   7      160.91      163.34      3.55 o 
  -7   3   7       13.22       11.31      0.82 o 
  -6   3   7      716.24      715.74     13.09 o 
  -5   3   7      373.42      365.97      9.08 o 
  -4   3   7        8.13        9.12      0.62 o 
  -3   3   7      247.41      243.78      4.22 o 
  -2   3   7      204.98      216.30      4.00 o 
  -1   3   7      175.72      181.00      4.45 o 
   0   3   7        9.07        5.72      1.13 o 
   1   3   7      346.16      332.90      7.35 o 
   2   3   7       40.00       42.72      2.70 o 
   3   3   7      310.88      306.05      7.24 o 
   4   3   7        1.64        1.77      0.86 o 
   5   3   7       20.55       17.82      1.70 o 
   6   3   7       31.23       35.76      2.79 o 
   7   3   7       75.13       82.31      3.74 o 
   8   3   7       13.25       10.27      2.59 o 
 -13   4   7        0.15       -1.25      0.83 o 
 -12   4   7        2.72        1.60      1.03 o 
 -11   4   7        8.96        7.62      1.74 o 
 -10   4   7      145.13      139.12      3.46 o 
  -9   4   7        3.27        2.43      0.56 o 
  -8   4   7       60.95       53.87      3.46 o 
  -7   4   7      150.60      159.23      3.67 o 
  -6   4   7      120.97      109.65      2.86 o 
  -5   4   7       59.45       49.69      1.89 o 
  -4   4   7      105.29      106.38      3.07 o 
  -3   4   7        1.26        0.91      0.65 o 
  -2   4   7      453.46      435.27      9.25 o 
  -1   4   7      438.52      439.29      8.71 o 
   0   4   7      106.00      108.52      3.54 o 
   1   4   7       30.82       35.26      3.11 o 
   2   4   7      108.51      113.57      3.92 o 
   3   4   7       70.54       59.41      2.88 o 
   4   4   7      103.97      123.71      6.79 o 
   5   4   7      350.77      336.62     10.19 o 
   6   4   7      172.66      177.62      7.10 o 
   7   4   7        2.48        1.03      1.53 o 
 -11   5   7       26.40       35.99      2.57 o 
 -10   5   7       20.04       24.40      2.05 o 
  -9   5   7        0.36       -1.08      0.60 o 
  -8   5   7       11.61        7.83      1.45 o 
  -7   5   7        0.62        1.08      0.62 o 
  -6   5   7       94.36       95.48      2.88 o 
  -5   5   7       12.61        9.97      1.13 o 
  -4   5   7       63.52       56.47      2.19 o 
  -3   5   7       13.32       11.73      1.22 o 
  -2   5   7      945.29      954.84     16.57 o 
  -1   5   7        1.50        2.08      0.81 o 
   0   5   7       22.00       21.70      2.51 o 
   1   5   7       11.43        8.44      2.51 o 
   2   5   7      269.78      263.19     11.71 o 
   3   5   7       12.24       13.00      3.11 o 
   4   5   7      128.39      129.73      5.65 o 
   5   5   7        7.63        2.60      1.43 o 
  -9   6   7       55.22       56.36      2.93 o 
  -8   6   7       32.96       34.81      3.45 o 
  -7   6   7       90.28      101.58      3.69 o 
  -6   6   7        1.22        0.92      1.22 o 
  -5   6   7       68.74       68.20      3.03 o 
  -4   6   7       28.18       27.57      2.57 o 
  -3   6   7        3.85        3.34      1.06 o 
  -2   6   7       49.68       52.91      3.45 o 
  -1   6   7       17.48       16.30      3.65 o 
   0   6   7        8.00        7.83      2.44 o 
   1   6   7      121.79      128.08      5.80 o 
   2   6   7       11.08       13.55      2.53 o 
   3   6   7        6.15        4.10      2.00 o 
  -5   7   7       47.80       48.22      3.58 o 
  -4   7   7       31.57       27.77      3.10 o 
 -15   0   8      182.63      206.51     10.14 o 
 -14   0   8       41.38       42.94      4.82 o 
 -13   0   8       46.80       48.86      5.06 o 
 -12   0   8       54.12       51.43      4.40 o 
 -11   0   8     1230.63     1177.92     20.32 o 
 -10   0   8       40.77       38.65      2.29 o 
  -9   0   8       44.93       44.21      3.42 o 
  -8   0   8      137.11      125.76      3.24 o 
  -7   0   8      734.53      734.36     12.90 o 
  -6   0   8        1.43        0.47      0.37 o 
  -5   0   8       59.59       50.12      1.71 o 
  -4   0   8      308.01      309.72      5.33 o 
  -3   0   8      280.09      316.92      7.12 o 
  -2   0   8      211.53      196.54      4.29 o 
  -1   0   8        1.85        0.80      0.60 o 
   0   0   8       17.20       21.69      2.09 o 
   1   0   8      937.77      830.16     18.03 o 
   2   0   8      142.76       88.44      5.85 o 
   3   0   8      368.34      328.04     12.74 o 
   4   0   8      205.23      203.44     11.67 o 
   5   0   8      104.37      103.77      4.91 o 
   6   0   8      101.71      117.51      5.50 o 
   7   0   8        5.61        6.19      3.15 o 
   8   0   8       26.64       28.55      3.39 o 
 -15   1   8        2.06        1.18      1.11 o 
 -14   1   8        3.20        3.31      1.07 o 
 -13   1   8       28.41       29.84      2.74 o 
 -12   1   8      110.02      118.30      5.35 o 
 -11   1   8        5.27        4.65      0.81 o 
 -10   1   8       22.46       22.35      1.33 o 
  -9   1   8       59.87       59.19      1.73 o 
  -8   1   8       47.99       45.05      1.15 o 
  -7   1   8      153.83      161.17      3.03 o 
  -6   1   8      134.90      143.14      2.88 o 
  -5   1   8        0.48        0.82      0.33 o 
  -4   1   8       62.28       61.96      1.34 o 
  -3   1   8       90.39       92.84      1.75 o 
  -2   1   8      122.99      130.69      2.42 o 
  -1   1   8       75.43       77.16      2.19 o 
   0   1   8      179.40      184.98      3.60 o 
   1   1   8       84.12       81.11      3.13 o 
   2   1   8        0.68        1.50      0.78 o 
   3   1   8       66.61       65.63      2.47 o 
   4   1   8        0.59        2.38      0.97 o 
   5   1   8        0.00        0.47      0.79 o 
   6   1   8        3.99        3.25      1.37 o 
   7   1   8       74.28       74.09      3.70 o 
   8   1   8       25.91       26.15      2.74 o 
 -14   2   8       45.03       46.21      4.82 o 
 -13   2   8       31.76       30.85      2.62 o 
 -12   2   8        5.55        8.17      1.16 o 
 -11   2   8      431.64      436.39      7.42 o 
 -10   2   8        5.49        9.01      0.76 o 
  -9   2   8        4.77        5.62      1.11 o 
  -8   2   8        2.36        2.75      0.50 o 
  -6   2   8        0.33       -0.34      0.42 o 
  -5   2   8      521.82      529.04     17.55 o 
  -4   2   8       85.19       88.96      3.13 o 
  -3   2   8      127.03      131.78      2.73 o 
  -2   2   8      360.39      370.22      5.09 o 
  -1   2   8      139.10      124.72      2.76 o 
   0   2   8      137.91      149.08      3.67 o 
   1   2   8      735.21      705.60     13.25 o 
   2   2   8      151.75      139.26      4.47 o 
   3   2   8       12.46        9.67      1.29 o 
   4   2   8       17.87       15.28      1.63 o 
   5   2   8       52.86       47.14      3.14 o 
   6   2   8       33.32       29.44      2.65 o 
   7   2   8       38.49       42.90      4.41 o 
 -13   3   8       68.66       79.27      3.88 o 
 -12   3   8      108.86      116.77      4.53 o 
 -11   3   8       40.46       46.61      1.99 o 
 -10   3   8      141.53      128.18      3.72 o 
  -9   3   8      158.24      154.34      3.53 o 
  -8   3   8      429.96      412.93      6.04 o 
  -7   3   8       88.74       76.76      3.63 o 
  -6   3   8       44.30       52.52      3.45 o 
  -5   3   8        0.01        0.28      0.81 o 
  -4   3   8      467.39      480.04      7.29 o 
  -3   3   8       52.11       58.35      1.70 o 
  -2   3   8      134.79      141.63      4.33 o 
  -1   3   8     1332.89     1311.16     21.64 o 
   0   3   8      121.98      114.53      3.69 o 
   1   3   8        0.92        1.39      0.91 o 
   2   3   8       94.76       84.27      3.45 o 
   3   3   8      407.96      382.64      8.76 o 
   4   3   8       80.20       78.81      3.03 o 
   5   3   8       78.71       96.10      5.57 o 
   6   3   8       10.21        6.98      2.69 o 
 -12   4   8       10.66        9.81      1.45 o 
 -11   4   8       42.29       42.95      2.65 o 
 -10   4   8        9.07        9.78      1.28 o 
  -9   4   8       42.83       45.37      1.93 o 
  -8   4   8       12.24       10.57      1.05 o 
  -7   4   8       38.04       35.40      1.67 o 
  -6   4   8      570.89      553.35      9.11 o 
  -5   4   8       22.67       23.39      3.70 o 
  -4   4   8       82.49       84.49      3.43 o 
  -3   4   8        1.47        1.13      0.66 o 
  -2   4   8       10.80       10.46      1.30 o 
  -1   4   8       34.24       33.34      2.11 o 
   0   4   8      107.30      106.49      3.65 o 
   1   4   8       41.60       40.44      3.53 o 
   2   4   8      260.54      287.69      7.19 o 
   3   4   8        0.05        0.73      1.08 o 
   4   4   8        4.88        4.41      1.56 o 
   5   4   8       31.01       38.09      3.81 o 
 -11   5   8       67.96       64.89      2.94 o 
 -10   5   8       28.50       28.97      2.22 o 
  -9   5   8       82.41       73.08      2.66 o 
  -8   5   8       19.63       23.89      1.70 o 
  -7   5   8       81.17       80.50      2.68 o 
  -6   5   8       20.17       19.27      1.74 o 
  -5   5   8       19.30       21.44      1.56 o 
  -4   5   8       15.41       19.01      1.50 o 
  -3   5   8        0.16       -0.47      0.74 o 
  -2   5   8        9.55       10.27      1.33 o 
  -1   5   8        1.37        1.50      0.99 o 
   0   5   8       14.02       13.42      2.16 o 
   1   5   8        0.85        0.18      1.56 o 
   2   5   8      185.55      190.79     10.06 o 
   3   5   8        2.21       -0.14      1.69 o 
   4   5   8       25.33       24.17      3.76 o 
  -8   6   8        0.04        2.16      0.97 o 
  -7   6   8        3.43        3.30      1.48 o 
  -6   6   8       95.79       93.22      3.48 o 
  -5   6   8       13.63       15.87      1.71 o 
  -4   6   8       60.49       56.58      2.92 o 
  -3   6   8        0.07        1.69      0.86 o 
  -2   6   8       13.29       10.58      2.05 o 
  -1   6   8       16.83       21.10      3.06 o 
   0   6   8      149.42      156.54     10.12 o 
   1   6   8        9.52       17.39      3.57 o 
 -14   1   9       31.40       30.17      2.32 o 
 -13   1   9        0.37        1.69      1.51 o 
 -12   1   9       31.49       23.73      1.90 o 
 -11   1   9      193.19      190.06      4.18 o 
 -10   1   9       32.06       34.03      1.47 o 
  -9   1   9      242.32      233.14      4.27 o 
  -8   1   9        0.89        1.07      0.51 o 
  -7   1   9        0.04        0.69      0.46 o 
  -6   1   9       18.41       17.07      1.02 o 
  -5   1   9        0.98        0.42      0.38 o 
  -4   1   9       58.41       59.76      1.72 o 
  -3   1   9     1163.55     1073.96     15.84 o 
  -2   1   9      280.32      280.71      5.42 o 
  -1   1   9        1.21        0.62      0.80 o 
   0   1   9        0.74       -0.33      0.94 o 
   1   1   9      456.00      420.92      9.13 o 
   2   1   9       57.10       62.47      3.58 o 
   3   1   9        0.11        1.77      0.91 o 
   4   1   9       21.29       17.59      1.99 o 
   5   1   9        7.06        8.76      2.30 o 
   6   1   9        1.47        1.17      1.22 o 
 -14   2   9        5.22        2.58      0.95 o 
 -13   2   9      266.60      276.57      8.37 o 
 -12   2   9       60.02       58.41      6.15 o 
 -11   2   9        6.55        9.95      1.39 o 
 -10   2   9       17.17       15.59      1.85 o 
  -9   2   9      320.65      324.14      9.70 o 
  -8   2   9      228.44      221.29      4.75 o 
  -5   2   9      126.34      122.72      2.68 o 
  -4   2   9       33.34       29.97      1.28 o 
  -3   2   9       90.14       96.00      2.33 o 
  -2   2   9      696.16      691.31      9.77 o 
  -1   2   9      548.16      521.55      8.84 o 
   0   2   9        2.13        0.40      0.59 o 
   1   2   9       22.86       27.18      2.34 o 
   2   2   9        4.73        3.46      1.15 o 
   3   2   9        0.80        0.45      1.00 o 
   4   2   9      106.32      104.36      3.19 o 
   5   2   9       38.80       33.67      2.48 o 
   6   2   9       21.75       28.26      2.36 o 
 -13   3   9        0.03        0.02      0.93 o 
 -12   3   9      107.97      112.33      4.34 o 
 -11   3   9        0.97        1.32      0.78 o 
 -10   3   9      138.39      141.38      3.91 o 
  -9   3   9        1.07        1.03      0.53 o 
  -8   3   9       49.75       43.32      4.10 o 
  -7   3   9       30.65       22.31      3.16 o 
  -6   3   9      595.58      607.38     14.18 o 
  -5   3   9      122.47      130.23      3.24 o 
  -4   3   9      132.60      141.74      2.94 o 
  -3   3   9        7.91        7.73      1.26 o 
  -2   3   9        6.46        5.44      0.95 o 
  -1   3   9       14.57       15.99      1.58 o 
   0   3   9       20.69       17.19      1.54 o 
   1   3   9      195.94      194.31      7.13 o 
   2   3   9      102.14      100.94      4.01 o 
   3   3   9       78.94       89.27      6.03 o 
   4   3   9        0.00        0.46      0.84 o 
   5   3   9        0.16        1.70      0.96 o 
 -12   4   9        9.09       10.30      1.44 o 
 -11   4   9        0.50        0.83      0.74 o 
 -10   4   9      138.04      132.76      4.66 o 
  -9   4   9      197.31      195.17      4.82 o 
  -8   4   9        9.07        9.76      1.30 o 
  -7   4   9        9.67        7.16      1.40 o 
  -6   4   9        2.99        4.61      0.83 o 
  -5   4   9       14.49       16.09      1.33 o 
  -4   4   9      105.94       98.06      3.12 o 
  -3   4   9      484.18      489.92      9.64 o 
  -2   4   9       18.70       17.53      1.66 o 
  -1   4   9        0.47        0.95      0.79 o 
   0   4   9        0.40       -0.19      0.66 o 
   1   4   9       69.76       77.56      4.37 o 
   2   4   9        0.08        1.43      1.09 o 
   3   4   9       52.77       65.30      3.71 o 
   4   4   9        0.85        1.57      1.36 o 
 -10   5   9       52.80       58.21      4.19 o 
  -9   5   9        0.14        1.34      0.76 o 
  -8   5   9       20.80       19.68      1.53 o 
  -7   5   9       10.08       13.78      1.28 o 
  -6   5   9        0.80        1.15      0.61 o 
  -5   5   9      152.00      162.41      4.08 o 
  -4   5   9        3.73        3.35      1.03 o 
  -3   5   9       22.71       23.05      1.92 o 
  -2   5   9        3.87        1.65      0.90 o 
  -1   5   9       28.44       32.03      2.42 o 
   0   5   9       61.65       71.52      3.27 o 
   1   5   9       11.04       14.71      3.36 o 
   2   5   9        0.29        1.85      2.05 o 
  -6   6   9        7.82        8.74      1.23 o 
  -5   6   9       25.21       27.85      2.24 o 
  -4   6   9        0.74        0.52      1.11 o 
  -3   6   9        4.57        5.20      2.41 o 
  -2   6   9       17.56       18.26      2.94 o 
 -14   0  10       23.42       29.13      4.41 o 
 -13   0  10        6.61        3.75      1.17 o 
 -12   0  10        0.74        2.51      1.15 o 
 -11   0  10        8.17        9.23      1.56 o 
 -10   0  10      130.12      134.66      4.40 o 
  -9   0  10      147.88      141.91      4.37 o 
  -8   0  10       11.43       12.17      1.29 o 
  -7   0  10      374.06      337.79      8.09 o 
  -6   0  10      136.78      126.31      5.50 o 
  -5   0  10      778.22      774.60     22.43 o 
  -4   0  10        0.51        0.29      0.74 o 
  -3   0  10      133.39      113.74      4.38 o 
  -2   0  10       73.70       78.55      3.92 o 
   2   0  10        3.59       -0.38      1.36 o 
   3   0  10      139.60      140.09      8.02 o 
   4   0  10       60.70       60.55      5.49 o 
   5   0  10       22.51       25.86      3.72 o 
 -13   1  10        0.31        1.59      0.82 o 
 -12   1  10        0.40        1.50      0.81 o 
 -11   1  10       55.32       57.58      2.58 o 
 -10   1  10       23.38       20.74      1.54 o 
  -9   1  10        2.04        2.24      0.64 o 
  -8   1  10      195.62      197.78      5.06 o 
  -7   1  10      335.89      328.20      7.57 o 
  -6   1  10        0.01        0.78      0.60 o 
  -5   1  10      166.32      159.78      4.03 o 
  -4   1  10      165.76      156.26      3.86 o 
  -3   1  10       10.60        9.43      1.42 o 
  -2   1  10        2.85        4.42      1.21 o 
  -1   1  10        7.35        5.36      1.34 o 
   0   1  10       21.36       15.09      2.50 o 
   1   1  10       41.31       42.05      2.89 o 
   2   1  10       24.85       16.08      4.07 o 
   3   1  10        2.33        0.40      0.79 o 
   4   1  10       61.24       69.31      3.57 o 
   5   1  10        6.87        7.17      1.37 o 
 -13   2  10        0.01        1.28      1.21 o 
 -12   2  10       76.03       79.34      3.46 o 
 -11   2  10       68.67       71.64      3.10 o 
 -10   2  10        0.63        1.09      0.71 o 
  -9   2  10       11.86       10.75      1.26 o 
  -8   2  10      412.37      434.52      8.55 o 
  -6   2  10        2.19        1.63      0.45 o 
  -5   2  10        2.65        2.71      0.77 o 
  -4   2  10       52.29       50.02      2.42 o 
  -3   2  10       46.53       37.58      1.39 o 
  -2   2  10       34.19       26.34      1.43 o 
  -1   2  10       26.49       23.48      1.48 o 
   0   2  10        6.05        3.10      0.73 o 
   1   2  10        0.33       -0.96      0.72 o 
   2   2  10        0.92        0.67      1.06 o 
   3   2  10       15.18       18.45      2.21 o 
   4   2  10       12.12       15.87      1.54 o 
 -12   3  10        8.86       10.70      1.48 o 
 -11   3  10        1.62       -0.05      0.74 o 
 -10   3  10       69.23       67.11      2.78 o 
  -9   3  10      151.37      140.92      5.62 o 
  -8   3  10        3.15        4.72      1.75 o 
  -7   3  10       76.73       76.27      5.34 o 
  -6   3  10        5.68        2.85      1.25 o 
  -5   3  10       35.03       32.04      1.65 o 
  -4   3  10        0.05        0.07      0.67 o 
  -3   3  10       75.62       76.32      3.73 o 
  -2   3  10      112.75      118.16      3.80 o 
  -1   3  10        0.84        0.33      0.87 o 
   0   3  10        9.67        8.93      1.23 o 
   1   3  10       26.56       22.41      2.34 o 
   2   3  10        0.00       -0.48      0.95 o 
   3   3  10        0.06        0.35      1.11 o 
 -10   4  10       65.04       63.35      3.48 o 
  -9   4  10       16.04       16.75      2.39 o 
  -8   4  10      209.33      225.19      6.50 o 
  -7   4  10       26.24       21.59      2.60 o 
  -6   4  10      111.93      125.38      4.22 o 
  -5   4  10       17.64       19.89      1.43 o 
  -4   4  10      185.90      205.53      5.14 o 
  -3   4  10       89.86       92.88      3.29 o 
  -2   4  10       24.94       28.28      2.17 o 
  -1   4  10        2.23        2.63      1.00 o 
   0   4  10        2.38        0.96      0.94 o 
   1   4  10      100.55       96.05      5.15 o 
   2   4  10        0.87        1.34      1.16 o 
  -8   5  10        0.12        0.61      0.66 o 
  -7   5  10      110.85      119.19      3.34 o 
  -6   5  10       42.94       45.90      2.25 o 
  -5   5  10       41.64       51.00      2.84 o 
  -4   5  10        7.74        8.98      1.71 o 
  -3   5  10       66.28       74.34      3.07 o 
  -2   5  10       26.40       31.77      2.44 o 
  -1   5  10      256.28      297.13      7.62 o 
 -12   1  11      260.42      256.92      6.36 o 
 -11   1  11      143.95      149.54      4.16 o 
 -10   1  11       15.30       12.11      1.38 o 
  -9   1  11       41.59       38.19      1.99 o 
  -8   1  11       46.33       40.98      2.07 o 
  -7   1  11        4.26        3.21      0.82 o 
  -6   1  11       22.05       19.38      1.68 o 
  -5   1  11      134.87      153.18      5.06 o 
  -4   1  11      170.84      156.36      5.28 o 
  -3   1  11       10.55       11.19      2.33 o 
  -2   1  11       18.14       17.25      2.08 o 
  -1   1  11       16.50       17.41      2.18 o 
   0   1  11       44.98       41.06      3.70 o 
   1   1  11      295.55      319.96      8.18 o 
   2   1  11       13.18       10.78      2.16 o 
   3   1  11       66.40       67.10      6.14 o 
 -12   2  11       55.61       64.67      3.11 o 
 -11   2  11       58.23       58.57      3.24 o 
 -10   2  11       57.77       52.03      2.73 o 
  -9   2  11       50.52       53.82      2.53 o 
  -8   2  11       17.23       20.73      1.45 o 
  -7   2  11        5.99        7.47      1.04 o 
  -6   2  11      291.41      312.81      7.75 o 
  -5   2  11      160.48      155.99      4.85 o 
  -4   2  11      137.04      134.61      4.61 o 
  -3   2  11       99.72       97.01      3.97 o 
  -2   2  11       73.10       73.81      2.70 o 
  -1   2  11      162.21      144.86      4.02 o 
   0   2  11        7.82        8.36      1.49 o 
   1   2  11       16.11       20.30      2.28 o 
   2   2  11       56.16       63.01      3.78 o 
 -11   3  11       18.90       22.58      3.32 o 
 -10   3  11       23.15       29.39      2.98 o 
  -9   3  11       41.72       44.95      5.17 o 
  -8   3  11      119.17      123.78      7.10 o 
  -7   3  11       37.65       29.54      4.05 o 
  -6   3  11       74.05       76.03      4.03 o 
  -5   3  11       28.25       29.03      1.72 o 
  -4   3  11        8.43       13.15      1.71 o 
  -3   3  11        4.20        4.33      0.99 o 
  -2   3  11        4.15        4.20      1.11 o 
  -1   3  11       26.24       30.62      2.41 o 
   0   3  11        3.32        2.40      0.95 o 
   1   3  11       41.78       55.54      4.85 o 
  -8   4  11        5.75        2.02      3.57 o 
  -7   4  11        0.07        1.20      1.72 o 
  -6   4  11       96.67       98.80      4.16 o 
  -5   4  11        5.18        9.62      1.54 o 
  -4   4  11       12.09       11.32      1.41 o 
  -3   4  11        1.32        1.10      0.90 o 
  -2   4  11        1.12        0.63      0.91 o 
  -1   4  11       28.23       23.92      2.35 o 
 -11   0  12      205.49      200.74      8.26 o 
 -10   0  12      100.99      107.10      5.32 o 
  -9   0  12      268.29      274.17      9.93 o 
  -8   0  12      696.34      680.00     20.47 o 
  -7   0  12      394.00      406.05     13.54 o 
  -6   0  12        2.83        0.80      1.04 o 
  -5   0  12        2.53        2.22      1.33 o 
  -4   0  12       45.60       41.45      2.95 o 
  -3   0  12      511.30      519.65     13.15 o 
 -11   1  12       65.44       62.68      2.55 o 
 -10   1  12      350.15      357.54      8.61 o 
  -9   1  12       41.52       37.23      4.72 o 
  -8   1  12       36.22       36.22      2.15 o 
  -7   1  12        3.61        2.05      1.28 o 
  -6   1  12      207.97      205.00      5.84 o 
  -5   1  12       65.61       55.65      3.16 o 
  -4   1  12       12.56        8.69      1.62 o 
  -3   1  12        8.47        5.23      1.36 o 
  -2   1  12       34.10       32.15      2.93 o 
  -1   1  12        3.75        2.49      2.29 o 
   0   1  12       18.31       17.75      2.60 o 
 -10   2  12        2.70        2.29      0.88 o 
  -8   2  12        1.81        2.92      0.79 o 
  -7   2  12        6.55        6.65      1.14 o 
  -6   2  12        8.07        8.60      1.32 o 
  -5   2  12        5.62        4.63      1.16 o 
  -4   2  12        0.06        0.60      0.88 o 
  -3   2  12      261.44      277.12      8.12 o 
  -2   2  12       32.63       37.13      2.21 o 
  -1   2  12        4.20        6.05      1.09 o 
  -6   3  12      243.77      248.81      5.69 o 
  -5   3  12        2.25        2.87      0.79 o 
  -4   3  12       38.54       43.29      2.36 o 
  -3   3  12       57.67       55.85      2.76 o 
  -7   1  13       52.74       57.52      3.49 o 
  -6   1  13        2.41        2.33      0.97 o 
  -5   1  13      264.97      272.00      8.11 o 
  -4   1  13        1.65        1.40      1.13 o 
                                                 
